# Supplementary material for: Metabolomic profiling of patients with high gradient aortic stenosis undergoing transcatheter aortic valve replacement
Source: Clin Res Cardiol. 2020 Oct 14;110(3):399–410. doi: 10.1007/s00392-020-01754-2 (PMC7907030; doi:10.1007/s00392-020-01754-2)
Supplement: Supplementary file 3 — Supplementary file3 (XLSX 244 kb) [file 392_2020_1754_MOESM3_ESM.xlsx]

## Sheet: raw data
Sample ID	Group	C0	C2	C3	C3-DC --C4-OH	C3-OH	C3-1	C4	C4-1	C5	C5-DC --C6-OH	C5-M-DC	C5-OH --C3-DC-M	C5-1	C5-1-DC	C6 --C4-1-DC	C6-1	C7-DC	C8	C9	C10	C10-1	C10-2	C12	C12-DC	C12-1	C14	C14-1	C14-1-OH	C14-2	C14-2-OH	C16	C16-OH	C16-1	C16-1-OH	C16-2	C16-2-OH	C18	C18-1	C18-1-OH	C18-2	Ala	Arg	Asn	Asp	Cit	Gln	Glu	Gly
k01	1_control	26.3	6.15	0.724	0.028	0.011	0.012	0.384	0.023	0.205	0.013	0.021	0.024	0.044	0.017	0.042	0.013	0.014	0.111	0.035	0.139	0.087	0.042	0.061	0.089	0.1	0.022	0.047	0.015	0.015	0.01	0.068	0.013	0.025	0.01	0.01	0.014	0.046	0.096	0.02	0.039	600	148	64.7	0	30.8	778	129	553
k02	1_control	27.4	4.95	0.309	0.026	0.007	0.011	0.165	0.021	0.144	0.018	0.025	0.026	0.024	0.01	0.036	0.014	0.018	0.121	0.091	0.162	0.083	0.043	0.075	0.098	0.101	0.036	0.07	0.013	0.022	0.013	0.125	0.016	0.032	0.009	0.016	0.009	0.06	0.169	0.025	0.074	659	60.4	56	0	47.2	854	208	479
k03	1_control	37.1	6.62	0.477	0.016	0.012	0.01	0.293	0.023	0.193	0.029	0.036	0.041	0.049	0.014	0.055	0.022	0.023	0.108	0.051	0.188	0.081	0.05	0.086	0.097	0.097	0.042	0.043	0.017	0.015	0.017	0.117	0.017	0.021	0.01	0.012	0.009	0.04	0.052	0.028	0.027	527	139	77.5	0	65.6	708	205	310
k04	1_control	29.6	13.8	0.308	0.055	0.011	0.007	0.237	0.018	0.097	0.038	0.024	0.023	0.022	0.011	0.064	0.017	0.023	0.136	0.035	0.204	0.088	0.05	0.075	0.096	0.11	0.036	0.091	0.013	0.03	0.01	0.126	0.016	0.04	0.012	0.013	0.008	0.043	0.135	0.02	0.033	462	62.4	48.7	0	9.87	739		346
k05	1_control	35.3	11.6	0.502	0.026	0.009	0.007	0.32	0.018	0.202	0.025	0.042	0.024	0.033	0.019	0.094	0.021	0.023	0.194	0.139	0.299	0.173	0.137	0.113	0.108	0.111	0.032	0.095	0.013	0.03	0.015	0.107	0.01	0.043	0.01	0.017	0.01	0.04	0.118	0.026	0.049	613	96.9	50.7	0	36.3	830	157	446
k06	1_control	28.6	7.87	0.44	0.034	0.019	0.019	0.198	0.033	0.174	0.028	0.039	0.027	0.041	0.019	0.063	0.029	0.072	0.172	0.105	0.319	0.143	0.066	0.133	0.094	0.152	0.05	0.077	0.017	0.023	0.009	0.149	0.013	0.035	0.014	0.021	0.009	0.056	0.111	0.024	0.049	542	67.9	46.7	0	31.8	725	110	103
k07	1_control	27.2	5.97	0.221	0.018	0.011	0.008	0.119	0.018	0.072	0.016	0.02	0.028	0.019	0.013	0.048	0.013	0.033	0.155	0.066	0.233	0.143	0.048	0.074	0.111	0.098	0.027	0.055	0.02	0.026	0.014	0.093	0.014	0.029	0.014	0.014	0.011	0.064	0.088	0.02	0.04	594	39.5	50	0	25.8	707	147	796
k08	1_control	23.9	7.24	0.315	0.025	0.013	0.012	0.139	0.02	0.159	0.009	0.028	0.016	0.039	0.019	0.049	0.016	0.038	0.162	0.062	0.288	0.149	0.052	0.105	0.098	0.142	0.049	0.089	0.014	0.032	0.012	0.156	0.019	0.032	0.015	0.019	0.011	0.065	0.133	0.023	0.087	525	20.8	50.9	0	15.8	760	146	215
k09	1_control	28.2	6.35	0.42	0.025	0.009	0.012	0.293	0.015	0.17	0.012	0.019	0.021	0.03	0.015	0.059	0.014	0.03	0.166	0.058	0.248	0.119	0.047	0.07	0.107	0.094	0.03	0.071	0.014	0.017	0.012	0.121	0.013	0.025	0.007	0.011	0.01	0.049	0.11	0.02	0.051	733	73.1	85.1	0	27.8	842	224	802
k10	1_control	18.7	6.62	0.339	0.035	0.011	0.007	0.201	0.02	0.189	0.016	0.02	0.017	0.046	0.007	0.033	0.019	0.04	0.138	0.061	0.173	0.131	0.043	0.069	0.098	0.13	0.023	0.058	0.014	0.023	0.005	0.097	0.015	0.044	0.01	0.013	0.016	0.047	0.065	0.022	0.036	638	122	97	0	50.6	594	155	303
k11	1_control	25.7	5.62	0.287	0.018	0.01	0.004	0.144	0.022	0.16	0.031	0.026	0.019	0.029	0.018	0.066	0.012	0.025	0.213	0.113	0.308	0.137	0.044	0.093	0.092	0.093	0.038	0.067	0.021	0.016	0.014	0.124	0.014	0.04	0.021	0.011	0.015	0.075	0.14	0.026	0.035	676	63	53.1	0	24.5	611	155	364
k12	1_control	35.8	12.2	0.266	0.029	0.008	0.011	0.225	0.022	0.07	0.018	0.014	0.023	0.035	0.012	0.05	0.018	0.032	0.189	0.03	0.251	0.187	0.051	0.089	0.104	0.116	0.024	0.094	0.013	0.043	0.011	0.071	0.014	0.031	0.007	0.016	0.015	0.023	0.11	0.026	0.066	313	100	48.4	0	31.9	704	107	532
k13	1_control	30.5	5.07	0.403	0.027	0.01	0.01	0.183	0.026	0.191	0.022	0.025	0.026	0.039	0.018	0.083	0.025	0.024	0.182	0.044	0.252	0.122	0.045	0.096	0.104	0.125	0.048	0.056	0.012	0.016	0.009	0.104	0.025	0.038	0.012	0.007	0.013	0.023	0.063	0.018	0.033	576	117	39.6	0	24.8	784	260	136
k14	1_control	31.5	8.63	0.305	0.027	0.011	0.015	0.413	0.019	0.16	0.034	0.018	0.021	0.031	0.015	0.124	0.017	0.041	0.409	0.064	0.719	0.218	0.047	0.162	0.123	0.148	0.066	0.136	0.022	0.041	0.012	0.174	0.022	0.058	0.012	0.015	0.014	0.086	0.221	0.025	0.106	589	34.7	40.2	0	25	1070	203	339
k15	1_control	19.1	6.41	0.304	0.038	0.008	0.013	0.223	0.014	0.143	0.014	0.019	0.022	0.038	0.007	0.033	0.021	0.033	0.122	0.036	0.182	0.085	0.052	0.053	0.127	0.083	0.032	0.063	0.015	0.021	0.009	0.119	0.015	0.029	0.011	0.011	0.016	0.043	0.151	0.021	0.045	491	116	81.7	0	26.3	1390	136	480
k16	1_control	15.8	4.88	0.209	0.026	0.008	0.01	0.187	0.024	0.082	0.011	0.016	0.024	0.031	0.008	0.035	0.016	0.022	0.125	0.041	0.185	0.1	0.043	0.052	0.103	0.085	0.033	0.062	0.01	0.018	0.016	0.12	0.017	0.03	0.007	0.014	0.007	0.04	0.073	0.023	0.046	458	62.8	58.8	0	21.8	673		266
k17	1_control	42.2	10.5	0.574	0.024	0.01	0.008	0.235	0.018	0.221	0.024	0.021	0.024	0.037	0.016	0.067	0.023	0.024	0.184	0.049	0.226	0.267	0.044	0.066	0.096	0.176	0.029	0.094	0.01	0.046	0.007	0.103	0.013	0.041	0.011	0.021	0.016	0.027	0.171	0.018	0.104	435	27.7	50.4	0	30.3	697	169	306
k18	1_control	42.2	5.97	0.663	0.024	0.007	0.009	0.272	0.025	0.168	0.019	0.019	0.026	0.032	0.01	0.029	0.018	0.02	0.091	0.027	0.12	0.111	0.037	0.047	0.112	0.085	0.015	0.03	0.006	0.024	0.01	0.07	0.021	0.024	0.007	0.012	0.009	0.038	0.087	0.019	0.101	444	47.2	93.9	0	32	714	187	497
k19	1_control	25.3	9.01	0.368	0.027	0.015	0.005	0.236	0.022	0.136	0.024	0.025	0.027	0.032	0.013	0.053	0.029	0.034	0.134	0.051	0.187	0.165	0.049	0.072	0.138	0.132	0.045	0.095	0.023	0.027	0.014	0.152	0.021	0.057	0.011	0.017	0.012	0.045	0.202	0.023	0.071	554	47.7	65.5	0	35.5	616	159	713
k20	1_control	28.7	11.2	0.396	0.035	0.009	0.007	0.14	0.023	0.142	0.028	0.017	0.021	0.035	0.017	0.054	0.015	0.032	0.178	0.042	0.269	0.112	0.055	0.105	0.109	0.129	0.042	0.083	0.019	0.023	0.005	0.161	0.013	0.05	0.008	0.014	0.015	0.054	0.234	0.023	0.082	543	15.7	46	0	12.1	615	193	148
mean		28.955	7.833	0.3915	0.02815	0.01045	0.00985	0.23035	0.0212	0.1539	0.02145	0.0237	0.024	0.0343	0.0139	0.05685	0.0186	0.03005	0.1645	0.06	0.2476	0.13505	0.05225	0.0848	0.1052	0.11535	0.03595	0.0738	0.01505	0.0254	0.0112	0.11785	0.01605	0.0362	0.0109	0.0142	0.01195	0.0482	0.12645	0.0225	0.0587	548.6	73.09	60.245	0	30.2885	770.55	169.444	406.7
SD		6.89837	2.60954	0.135561	0.00828417	0.00276541	0.00342454	0.0779213	0.0040939	0.0432202	0.00794025	0.00737631	0.00502991	0.00751731	0.00394842	0.0224862	0.00490306	0.0120394	0.0647252	0.0292711	0.121393	0.0474831	0.0203196	0.0278237	0.0121145	0.0250405	0.0116682	0.0234896	0.00422463	0.00904102	0.00326497	0.0294368	0.00369425	0.0102401	0.0033	0.00354401	0.00292361	0.0158259	0.0509544	0.00285482	0.025098	95.1722	38.6803	17.0973	0	12.6103	177.147	39.3266	198.539
1	2_pre TAVI	18.7	8	0.15	0.061	0.008	0.004	0.184	0.019	0.641	0.043	0.017	0.019	0.025	0.018	0.06	0.016	0.044	0.129	0.036	0.188	0.07	0.048	0.131	0.097	0.331	0.062	0.201	0.027	0.058	0.03	0.162	0.017	0.085	0.025	0.018	0.019	0.058	0.251	0.069	0.07	200	107	29.6	25.3	27.8	665	128	267
2	2_pre TAVI	30.1	6.46	0.232	0.039	0.007	0.006	0.412	0.016	0.116	0.022	0.021	0.025	0.023	0.016	0.073	0.013	0.04	0.215	0.04	0.295	0.176	0.042	0.164	0.066	0.384	0.063	0.301	0.021	0.085	0.013	0.15	0.017	0.085	0.02	0.018	0.012	0.067	0.25	0.078	0.071	405	141	70.4	42.5	39.1	822	95.3	378
3	2_pre TAVI	51	6.61	0.566	0.027	0.013	0.008	0.33	0.02	0.144	0.036	0.029	0.036	0.022	0.01	0.096	0.012	0.025	0.114	0.033	0.13	0.063	0.032	0.095	0.069	0.437	0.045	0.072	0.015	0.024	0.014	0.107	0.011	0.042	0.017	0.012	0.009	0.032	0.097	0.044	0.025	638	144	62.2	58.3	56.1	729	119	346
4	2_pre TAVI	18.9	12.2	0.188	0.157	0.009	0.007	0.377	0.029	0.124	0.203	0.166	0.049	0.051	0.042	0.348	0.033	0.09	0.26	0.236	0.373	0.256	0.068	0.272	0.092	0.741	0.151	0.76	0.062	0.185	0.042	0.284	0.032	0.138	0.04	0.032	0.027	0.112	0.421	0.075	0.117	365	174	44.2	64.1	83.4	740	177	509
5	2_pre TAVI	28.1	8.71	0.556	0.032	0.014	0.006	0.222	0.015	0.145	0.024	0.013	0.024	0.02	0.013	0.067	0.019	0.033	0.191	0.034	0.243	0.203	0.045	0.12	0.071	0.336	0.064	0.19	0.017	0.053	0.017	0.155	0.021	0.063	0.008	0.01	0.022	0.039	0.163	0.056	0.075	480	180	61.6	45.6	58.5	843	95.4	594
6	2_pre TAVI	46.8	15.7	0.478	0.055	0.014	0.006	0.559	0.034	0.283	0.087	0.055	0.04	0.048	0.032	0.312	0.029	0.056	0.662	0.1	0.893	0.46	0.067	0.258	0.091	0.747	0.074	0.429	0.03	0.11	0.021	0.177	0.02	0.094	0.024	0.018	0.012	0.064	0.233	0.057	0.073	425	146	42.3	81.9	67.7	659	163	464
7	2_pre TAVI	19.5	7.04	0.199	0.055	0.011	0.006	0.116	0.023	0.066	0.034	0.017	0.014	0.021	0.018	0.104	0.023	0.04	0.306	0.022	0.412	0.221	0.045	0.155	0.06	0.36	0.073	0.313	0.023	0.095	0.019	0.174	0.011	0.084	0.032	0.022	0.021	0.091	0.33	0.088	0.084	445	148	60.4	53.4	48.9	797	127	480
8	2_pre TAVI	47.1	5.94	0.663	0.036	0.012	0.007	0.514	0.03	0.699	0.04	0.024	0.038	0.021	0.017	0.056	0.015	0.032	0.137	0.042	0.192	0.143	0.043	0.089	0.074	0.335	0.041	0.099	0.012	0.029	0.016	0.088	0.017	0.035	0.018	0.01	0.011	0.045	0.119	0.053	0.036	520	243	65	52.9	75.4	674	215	295
9	2_pre TAVI	44.9	6.53	0.499	0.033	0.013	0.007	0.449	0.015	0.197	0.04	0.032	0.026	0.026	0.021	0.074	0.011	0.046	0.27	0.053	0.418	0.267	0.038	0.151	0.07	0.376	0.035	0.142	0.022	0.053	0.012	0.121	0.012	0.041	0.025	0.013	0.021	0.058	0.12	0.071	0.035	558	161	53.5	42.3	36.6	764	105	474
10	2_pre TAVI	40.9	8.09	0.347	0.022	0.009	0.008	0.23	0.017	0.145	0.049	0.019	0.023	0.02	0.017	0.094	0.01	0.038	0.21	0.036	0.307	0.207	0.047	0.115	0.061	0.446	0.049	0.247	0.021	0.065	0.018	0.124	0.016	0.063	0.033	0.014	0.01	0.053	0.171	0.066	0.051	358	104	41.7	21	39.1	830	54.4	335
11	2_pre TAVI	65.1	11.1	0.661	0.051	0.014	0.009	0.44	0.017	0.246	0.062	0.047	0.041	0.044	0.025	0.139	0.018	0.041	0.206	0.039	0.246	0.275	0.069	0.107	0.071	0.463	0.05	0.169	0.014	0.054	0.026	0.127	0.02	0.068	0.02	0.016	0.018	0.031	0.17	0.059	0.046	565	189	56.2	65.9	59.1	808	186	518
12	2_pre TAVI	34.7	4.1	0.443	0.02	0.012	0.008	0.23	0.013	0.191	0.032	0.016	0.02	0.014	0.017	0.058	0.012	0.035	0.121	0.091	0.193	0.132	0.023	0.095	0.07	0.199	0.046	0.092	0.018	0.034	0.011	0.14	0.009	0.045	0.03	0.008	0.016	0.048	0.112	0.07	0.048	496	146	54.1	55.2	40.7	784	150	334
13	2_pre TAVI	48.6	6.73	0.9	0.032	0.009	0.008	0.288	0.015	0.258	0.051	0.038	0.035	0.029	0.016	0.075	0.014	0.036	0.143	0.077	0.216	0.156	0.046	0.095	0.071	0.382	0.04	0.093	0.016	0.036	0.013	0.111	0.013	0.041	0.01	0.01	0.019	0.049	0.079	0.068	0.041	579	173	55.7	48.4	42	737	98.4	417
14	2_pre TAVI	90.9	16.7	1.04	0.131	0.012	0.007	0.34	0.025	0.273	0.055	0.035	0.03	0.055	0.024	0.134	0.02	0.063	0.271	0.038	0.399	0.277	0.046	0.14	0.067	0.498	0.068	0.193	0.031	0.068	0.054	0.176	0.03	0.071	0.032	0.018	0.018	0.092	0.171	0.077	0.057	1299	175	106	57.5	12.4	949	171	375
15	2_pre TAVI	40.8	9.36	0.448	0.037	0.012	0.008	0.245	0.026	0.181	0.042	0.026	0.034	0.022	0.017	0.106	0.02	0.05	0.211	0.065	0.347	0.189	0.045	0.104	0.068	0.369	0.062	0.231	0.016	0.065	0.017	0.161	0.022	0.068	0.026	0.015	0.021	0.052	0.152	0.066	0.057	378	187	48.8	45.4	42.7	788	115	317
16	2_pre TAVI	63.2	10.5	0.441	0.04	0.01	0.011	0.206	0.018	0.139	0.06	0.041	0.026	0.036	0.028	0.11	0.018	0.053	0.28	0.069	0.449	0.237	0.051	0.171	0.081	0.477	0.085	0.303	0.034	0.085	0.019	0.239	0.015	0.086	0.032	0.013	0.014	0.058	0.218	0.084	0.06	471	215	72.5	53.8	63.3	991	130	465
17	2_pre TAVI	53.3	7.36	0.551	0.027	0.014	0.012	0.35	0.019	0.226	0.068	0.04	0.033	0.021	0.028	0.118	0.018	0.034	0.313	0.055	0.533	0.081	0.039	0.275	0.085	0.367	0.101	0.284	0.014	0.058	0.013	0.197	0.012	0.078	0.031	0.025	0.019	0.075	0.117	0.076	0.044	561	180	64	61.3	46.4	800	147	488
18	2_pre TAVI	37.7	5.33	0.244	0.031	0.013	0.008	0.187	0.025	0.106	0.034	0.019	0.021	0.016	0.013	0.077	0.016	0.032	0.213	0.038	0.299	0.21	0.051	0.1	0.071	0.306	0.052	0.171	0.02	0.063	0.015	0.139	0.013	0.064	0.021	0.013	0.021	0.054	0.195	0.078	0.063	790	164	78.5	94.5	50.4	676	427	610
19	2_pre TAVI	29.3	8.65	0.641	0.033	0.006	0.007	0.196	0.018	0.168	0.051	0.024	0.03	0.023	0.016	0.071	0.012	0.073	0.211	0.085	0.333	0.234	0.053	0.149	0.091	0.425	0.06	0.238	0.035	0.063	0.021	0.231	0.016	0.082	0.024	0.015	0.019	0.073	0.226	0.06	0.07	853	87.4	83	84.3	47.7	855	171	308
20	2_pre TAVI	37.4	8.05	0.457	0.032	0.008	0.012	0.527	0.023	0.225	0.111	0.056	0.034	0.027	0.018	0.219	0.017	0.05	0.768	0.064	1.39	0.348	0.05	0.391	0.072	0.526	0.154	0.444	0.025	0.1	0.02	0.269	0.02	0.087	0.034	0.03	0.017	0.098	0.225	0.076	0.078	588	207	64.1	65.9	44.5	811	139	739
21	2_pre TAVI	34.3	9.85	0.399	0.064	0.013	0.008	0.236	0.035	0.144	0.054	0.029	0.028	0.02	0.017	0.076	0.017	0.075	0.328	0.03	0.56	0.349	0.064	0.203	0.073	0.468	0.056	0.366	0.027	0.103	0.019	0.198	0.016	0.081	0.02	0.022	0.019	0.063	0.213	0.073	0.063	521	140	43.9	28.4	45.5	820	56.2	350
22	2_pre TAVI	32.6	9.2	0.349	0.024	0.01	0.009	0.147	0.016	0.11	0.043	0.038	0.027	0.017	0.014	0.066	0.018	0.044	0.176	0.045	0.267	0.167	0.042	0.107	0.063	0.31	0.053	0.203	0.032	0.043	0.015	0.167	0.018	0.063	0.018	0.014	0.014	0.05	0.198	0.061	0.055	538	151	65.3	22	27.8	756	83.9	302
23	2_pre TAVI	37.1	4.8	0.325	0.025	0.013	0.008	0.194	0.015	0.121	0.031	0.034	0.021	0.021	0.011	0.061	0.015	0.035	0.124	0.026	0.201	0.177	0.043	0.073	0.061	0.195	0.037	0.13	0.016	0.057	0.008	0.146	0.021	0.063	0.026	0.013	0.014	0.099	0.193	0.063	0.072	509	148	62	25.1	38.8	902	55.7	488
24	2_pre TAVI	40.9	14.2	0.469	0.063	0.012	0.01	0.32	0.02	0.138	0.083	0.055	0.035	0.034	0.028	0.174	0.028	0.069	0.37	0.06	0.639	0.416	0.064	0.194	0.088	0.552	0.08	0.354	0.043	0.101	0.026	0.241	0.024	0.101	0.038	0.019	0.013	0.06	0.302	0.07	0.113	345	116	58.7	32.6	45.2	933	76.7	488
25	2_pre TAVI	76.7	16.2	0.887	0.052	0.012	0.003	0.584	0.025	0.325	0.097	0.059	0.067	0.049	0.024	0.149	0.023	0.074	0.275	0.045	0.421	0.305	0.057	0.183	0.073	0.41	0.067	0.207	0.029	0.077	0.011	0.148	0.015	0.061	0.028	0.02	0.011	0.062	0.192	0.064	0.066	461	116	59.5	33.3	48.5	903	85.7	237
26	2_pre TAVI	60.2	15.9	0.765	0.102	0.009	0.011	0.545	0.022	0.197	0.098	0.056	0.048	0.039	0.018	0.097	0.024	0.056	0.203	0.044	0.229	0.216	0.045	0.122	0.06	0.322	0.055	0.257	0.022	0.079	0.038	0.125	0.016	0.072	0.022	0.017	0.014	0.071	0.202	0.06	0.05	315	155	50.1	22.8	62.4	878	83.6	289
27	2_pre TAVI	36.4	5.59	0.297	0.036	0.015	0.011	0.234	0.023	0.127	0.066	0.042	0.035	0.026	0.013	0.083	0.02	0.05	0.173	0.039	0.248	0.241	0.056	0.071	0.087	0.25	0.047	0.123	0.017	0.04	0.017	0.134	0.011	0.05	0.026	0.012	0.014	0.027	0.097	0.07	0.059	611	167	86.9	27.8	45.4	795	79.6	292
28	2_pre TAVI	34	7.41	0.305	0.037	0.009	0.009	0.276	0.028	0.269	0.027	0.019	0.03	0.024	0.017	0.134	0.013	0.057	0.29	0.039	0.476	0.208	0.034	0.205	0.082	0.311	0.063	0.274	0.022	0.056	0.037	0.16	0.012	0.081	0.026	0.015	0.009	0.046	0.188	0.079	0.042	598	126	53.9	17.2	23.6	787	102	192
29	2_pre TAVI	58.8	12.7	0.623	0.037	0.013	0.012	0.547	0.028	0.198	0.049	0.041	0.031	0.034	0.007	0.126	0.011	0.047	0.24	0.048	0.32	0.241	0.049	0.114	0.073	0.261	0.068	0.169	0.022	0.055	0.022	0.188	0.015	0.074	0.018	0.016	0.021	0.06	0.241	0.088	0.085	702	150	55	28	35.8	1009	68.2	462
30	2_pre TAVI	37.9	3.88	0.494	0.016	0.009	0.006	0.23	0.016	0.339	0.041	0.031	0.025	0.025	0.016	0.037	0.011	0.042	0.09	0.026	0.131	0.068	0.03	0.061	0.088	0.056	0.038	0.061	0.023	0.013	0.014	0.093	0.019	0.031	0.009	0.009	0.016	0.046	0.084	0.074	0.017	483	123	40.2	25.4	40.1	672	116	218
mean		43.1967	9.09633	0.487233	0.0469	0.0111667	0.00806667	0.323833	0.0215	0.218033	0.0577667	0.0379667	0.0315	0.0284333	0.0190333	0.113133	0.0175333	0.0486667	0.25	0.0551667	0.378267	0.219767	0.0477333	0.150333	0.0748667	0.388	0.0646333	0.2372	0.0242	0.0669	0.0206	0.1644	0.0170333	0.0699	0.0244333	0.0162333	0.0163667	0.0611	0.191	0.0691	0.0607667	535.233	155.447	59.6433	46.07	46.4967	805.9	127.37	401.033
SD		16.2461	3.64972	0.21534	0.0311965	0.00235348	0.00222011	0.136881	0.00585804	0.138215	0.0351119	0.0272892	0.0103979	0.0109869	0.00711095	0.0696796	0.00563166	0.0152607	0.142777	0.0387402	0.247046	0.0936354	0.0110361	0.0720279	0.0104936	0.140368	0.0277651	0.138503	0.0100346	0.0324975	0.0101804	0.0486166	0.00525029	0.0218942	0.00781743	0.00561357	0.00438546	0.0204195	0.074573	0.0100908	0.0218017	195.07	33.6862	15.2094	20.1572	14.7057	92.2198	69.1085	124.594
1,1	3_post TAVI	35.3	6.61	0.329	0.043	0.019	0.009	0.306	0.02	0.695	0.033	0.019	0.025	0.026	0.018	0.046	0.012	0.033	0.162	0.09	0.257	0.152	0.054	0.147	0.086	0.387	0.062	0.137	0.035	0.021	0.016	0.247	0.011	0.054	0.023	0.011	0.018	0.143	0.262	0.061	0.104	397	132	52.7	46.6	57.4	601	288	453
2,1	3_post TAVI	29.7	4.55	0.191	0.038	0.009	0.009	0.418	0.016	0.105	0.038	0.018	0.017	0.021	0.013	0.077	0.015	0.035	0.199	0.042	0.2	0.08	0.041	0.093	0.069	0.214	0.041	0.148	0.019	0.026	0.015	0.124	0.009	0.051	0.017	0.014	0.018	0.042	0.161	0.068	0.045	449	118	62.5	46.9	30	943	103	393
3,1	3_post TAVI	24.3	5.35	0.297	0.026	0.012	0.005	0.133	0.019	0.116	0.044	0.03	0.023	0.025	0.023	0.088	0.017	0.026	0.168	0.039	0.251	0.166	0.04	0.127	0.066	0.283	0.057	0.176	0.032	0.049	0.019	0.154	0.02	0.046	0.028	0.01	0.016	0.074	0.196	0.072	0.049	715	135	44	50.7	51.4	807	135	415
4,1	3_post TAVI	23.3	7.11	0.277	0.037	0.02	0.011	0.382	0.041	0.18	0.119	0.153	0.079	0.046	0.02	0.524	0.037	0.078	0.256	0.433	0.321	0.282	0.075	0.191	0.074	0.388	0.082	0.187	0.034	0.053	0.021	0.174	0.011	0.061	0.029	0.011	0.019	0.082	0.21	0.065	0.064	645	143	56.3	53.3	72	807	145	557
5,1	3_post TAVI	33.3	13.2	0.637	0.071	0.013	0.006	0.397	0.016	0.235	0.057	0.029	0.044	0.044	0.027	0.086	0.021	0.045	0.21	0.086	0.318	0.193	0.04	0.17	0.081	0.493	0.056	0.245	0.031	0.052	0.011	0.154	0.018	0.055	0.026	0.013	0.01	0.055	0.158	0.059	0.048	426	153	40.6	36.9	44.4	733	74.2	462
6,1	3_post TAVI	38.8	11.3	0.423	0.032	0.013	0.006	0.529	0.022	0.185	0.064	0.03	0.034	0.029	0.028	0.112	0.018	0.045	0.325	0.095	0.406	0.238	0.053	0.164	0.073	0.453	0.057	0.167	0.021	0.046	0.017	0.133	0.011	0.045	0.025	0.011	0.014	0.047	0.11	0.065	0.04	592	121	50.6	48.9	54.6	740	132	563
7,1	3_post TAVI	20.6	5.23	0.237	0.03	0.008	0.011	0.101	0.017	0.081	0.028	0.021	0.025	0.029	0.017	0.06	0.015	0.042	0.246	0.045	0.367	0.188	0.045	0.107	0.072	0.287	0.042	0.174	0.019	0.069	0.016	0.148	0.012	0.065	0.011	0.015	0.011	0.099	0.151	0.056	0.048	528	189	40.7	64.1	59.6	908	104	438
8,1	3_post TAVI	50.2	7.79	0.498	0.047	0.014	0.012	0.497	0.023	0.993	0.063	0.035	0.051	0.032	0.018	0.038	0.023	0.038	0.142	0.062	0.183	0.08	0.041	0.123	0.109	0.352	0.07	0.141	0.022	0.028	0.02	0.182	0.015	0.038	0.027	0.012	0.017	0.102	0.185	0.071	0.058	641	160	63.4	45.6	64	846	158	497
9,1	3_post TAVI	41.1	8.29	0.479	0.024	0.011	0.013	0.284	0.013	0.138	0.037	0.018	0.025	0.023	0.014	0.072	0.017	0.044	0.294	0.053	0.442	0.241	0.06	0.142	0.064	0.347	0.053	0.208	0.021	0.06	0.015	0.161	0.019	0.055	0.019	0.019	0.019	0.089	0.15	0.058	0.052	617	166	48.8	59.1	46.1	790	140	396
10,1	3_post TAVI	46.3	7.11	0.372	0.019	0.013	0.009	0.277	0.019	0.174	0.035	0.043	0.027	0.028	0.014	0.105	0.019	0.042	0.249	0.075	0.373	0.198	0.05	0.198	0.081	0.392	0.054	0.213	0.028	0.065	0.01	0.208	0.017	0.051	0.011	0.016	0.012	0.058	0.148	0.066	0.039	498	119	56.2	23.7	40.1	856	81.9	307
11,1	3_post TAVI	72	16.4	0.74	0.082	0.014	0.011	0.658	0.024	0.265	0.077	0.038	0.05	0.044	0.019	0.089	0.028	0.072	0.218	0.04	0.301	0.238	0.054	0.14	0.081	0.592	0.053	0.209	0.027	0.057	0.015	0.125	0.015	0.058	0.023	0.017	0.016	0.043	0.172	0.069	0.045	709	166	52.3	68.5	51.3	727	139	424
12,1	3_post TAVI	38.7	4.54	0.424	0.019	0.011	0.006	0.267	0.018	0.226	0.033	0.018	0.021	0.015	0.014	0.068	0.016	0.036	0.208	0.111	0.338	0.192	0.049	0.129	0.083	0.259	0.047	0.158	0.019	0.053	0.012	0.146	0.017	0.039	0.009	0.012	0.021	0.056	0.169	0.077	0.077	591	135	65.5	60.8	43.6	710	253	459
13,1	3_post TAVI	41.3	12.4	0.426	0.054	0.012	0.007	0.198	0.035	0.144	0.056	0.045	0.033	0.028	0.019	0.084	0.017	0.083	0.344	0.038	0.51	0.293	0.058	0.221	0.073	0.617	0.069	0.667	0.036	0.099	0.021	0.173	0.03	0.064	0.034	0.019	0.017	0.093	0.184	0.084	0.052	713	162	61.9	71.6	18.8	318	554	431
14,1	3_post TAVI	33.5	8.82	0.428	0.059	0.014	0.01	0.187	0.022	0.149	0.039	0.018	0.025	0.026	0.019	0.084	0.02	0.068	0.182	0.04	0.327	0.203	0.07	0.188	0.069	0.333	0.051	0.172	0.027	0.056	0.016	0.145	0.011	0.047	0.018	0.014	0.019	0.039	0.12	0.064	0.05	928	155	60.9	71.5	14.5	735	203	270
15,1	3_post TAVI	45.2	7.05	0.548	0.028	0.009	0.008	0.453	0.022	0.182	0.034	0.02	0.029	0.019	0.01	0.057	0.017	0.036	0.124	0.086	0.145	0.13	0.04	0.085	0.104	0.307	0.041	0.094	0.021	0.029	0.012	0.13	0.023	0.045	0.01	0.014	0.014	0.064	0.141	0.07	0.055	733	211	74	52.4	61.1	926	131	414
16,1	3_post TAVI	49.8	9.32	0.593	0.044	0.016	0.01	0.223	0.023	0.213	0.06	0.047	0.038	0.024	0.027	0.094	0.019	0.04	0.203	0.092	0.349	0.194	0.053	0.183	0.068	0.388	0.085	0.224	0.037	0.053	0.022	0.249	0.02	0.079	0.033	0.01	0.02	0.077	0.213	0.083	0.08	611	190	114	62.2	49.8	968	274	518
17,1	3_post TAVI	47.8	12.2	0.604	0.046	0.013	0.012	0.542	0.021	0.363	0.072	0.042	0.032	0.03	0.03	0.541	0.019	0.04	1.95	0.094	2.87	0.694	0.054	0.772	0.067	0.718	0.217	0.921	0.034	0.26	0.024	0.309	0.017	0.172	0.031	0.057	0.022	0.121	0.274	0.072	0.117	558	195	55.1	57.4	43	758	138	415
18,1	3_post TAVI	49.9	8.2	0.467	0.021	0.005	0.008	0.824	0.024	0.496	0.12	0.012	0.023	0.022	0.062	1.21	0.027	0.035	2.96	0.128	3.19	1.1	0.132	0.472	0.059	0.461	0.13	0.479	0.021	0.159	0.013	0.188	0.014	0.119	0.028	0.033	0.014	0.084	0.178	0.081	0.063	628	193	63.4	48.6	74.2	855	154	616
19,1	3_post TAVI	47.1	15.1	1.13	0.047	0.02	0.008	0.483	0.018	0.284	0.067	0.045	0.045	0.049	0.023	0.099	0.021	0.069	0.254	0.172	0.359	0.226	0.053	0.16	0.089	0.439	0.063	0.186	0.037	0.048	0.012	0.175	0.013	0.049	0.037	0.014	0.021	0.077	0.182	0.076	0.061	825	200	73	87.1	54.8	838	203	403
20,1	3_post TAVI	16.4	4.08	0.26	0.019	0.011	0.009	0.263	0.026	0.163	0.073	0.059	0.031	0.041	0.02	0.056	0.016	0.043	0.199	0.083	0.385	0.215	0.057	0.156	0.059	0.389	0.074	0.176	0.034	0.056	0.016	0.168	0.019	0.047	0.03	0.019	0.021	0.084	0.142	0.075	0.041	545	206	55.8	66.9	58	795	184	390
21,1	3_post TAVI	45.2	7.95	0.542	0.029	0.006	0.01	0.306	0.034	0.234	0.062	0.033	0.029	0.029	0.018	0.083	0.02	0.068	0.34	0.056	0.425	0.307	0.065	0.158	0.072	0.345	0.049	0.197	0.025	0.082	0.021	0.122	0.021	0.039	0.018	0.013	0.011	0.078	0.117	0.072	0.058	674	156	62.9	22.4	58.9	887	50.9	369
22,1	3_post TAVI	41.3	7	0.517	0.034	0.008	0.009	0.349	0.022	0.177	0.042	0.049	0.032	0.037	0.03	0.052	0.02	0.041	0.109	0.081	0.183	0.075	0.052	0.1	0.091	0.345	0.047	0.101	0.022	0.013	0.014	0.157	0.021	0.053	0.032	0.014	0.019	0.079	0.147	0.071	0.054	512	130	47.9	39.6	49.9	939	88.5	363
23,1	3_post TAVI	38.6	4.3	0.406	0.031	0.009	0.006	0.239	0.021	0.131	0.037	0.02	0.031	0.027	0.011	0.061	0.018	0.034	0.108	0.032	0.111	0.074	0.059	0.065	0.063	0.158	0.03	0.078	0.015	0.02	0.012	0.085	0.019	0.026	0.02	0.006	0.016	0.039	0.052	0.075	0.041	483	183	59.3	17.8	56.4	708	76.1	341
24,1	3_post TAVI	48.2	13.8	0.577	0.051	0.015	0.01	0.364	0.022	0.234	0.073	0.033	0.03	0.045	0.032	0.088	0.033	0.052	0.218	0.088	0.294	0.232	0.058	0.144	0.067	0.339	0.061	0.147	0.022	0.051	0.019	0.131	0.014	0.048	0.008	0.016	0.014	0.074	0.164	0.077	0.071	340	140	46.5	23.7	69.6	762	54.9	403
25,1	3_post TAVI	68.5	14.2	0.888	0.074	0.008	0.012	0.604	0.016	0.222	0.059	0.042	0.043	0.037	0.021	0.114	0.024	0.066	0.166	0.081	0.264	0.221	0.062	0.147	0.066	0.262	0.047	0.148	0.03	0.045	0.016	0.142	0.018	0.039	0.017	0.014	0.009	0.051	0.139	0.052	0.058	692	105	132	33.2	51.3	902	49	246
26,1	3_post TAVI	52.3	12	0.62	0.108	0.01	0.01	0.437	0.026	0.256	0.045	0.053	0.035	0.034	0.011	0.084	0.027	0.07	0.186	0.058	0.27	0.251	0.068	0.153	0.086	0.282	0.048	0.202	0.043	0.054	0.021	0.106	0.013	0.064	0.005	0.015	0.019	0.055	0.159	0.069	0.043	341	154	47.3	21.6	60.5	754	58.6	252
27,1	3_post TAVI	33.4	7.19	0.302	0.036	0.011	0.012	0.301	0.019	0.138	0.059	0.033	0.034	0.021	0.019	0.128	0.012	0.048	0.34	0.045	0.475	0.324	0.077	0.125	0.057	0.288	0.041	0.211	0.017	0.06	0.01	0.154	0.01	0.055	0.02	0.018	0.011	0.053	0.217	0.068	0.093	595	109	73.6	33.4	33.1	793	94.4	328
28,1	3_post TAVI	25.1	6.01	0.244	0.041	0.01	0.01	0.219	0.039	0.29	0.026	0.025	0.034	0.022	0.017	0.06	0.017	0.045	0.136	0.06	0.224	0.142	0.058	0.099	0.074	0.167	0.042	0.119	0.019	0.023	0.232	0.127	0.032	0.048	0.024	0.013	0.015	0.058	0.141	0.067	0.048	620	120	44.6	32.3	43.9	923	170	228
29,1	3_post TAVI	43.4	10.5	0.486	0.057	0.011	0.008	0.441	0.017	0.2	0.06	0.042	0.043	0.035	0.015	0.145	0.021	0.048	0.184	0.028	0.233	0.175	0.044	0.104	0.063	0.211	0.056	0.118	0.026	0.03	0.015	0.15	0.014	0.051	0.028	0.012	0.017	0.044	0.117	0.059	0.056	658	112	39	41.6	68	735	135	334
30,1	3_post TAVI	39.5	8.74	0.691	0.038	0.011	0.007	0.302	0.021	0.393	0.035	0.026	0.036	0.034	0.018	0.073	0.015	0.052	0.169	0.039	0.272	0.175	0.045	0.109	0.051	0.194	0.046	0.097	0.014	0.036	0.013	0.116	0.019	0.04	0.018	0.009	0.01	0.041	0.108	0.079	0.051	526	132	35.3	21.3	51	655	106	160
mean		40.67	8.878	0.487767	0.0428333	0.0118667	0.00913333	0.366133	0.0225333	0.2554	0.0549	0.0365333	0.0341333	0.0307333	0.0209	0.149267	0.0200333	0.0491333	0.361633	0.0824	0.4881	0.242633	0.0569	0.1724	0.0739	0.356333	0.0623667	0.216667	0.0262667	0.0584333	0.0232	0.159433	0.0167667	0.0567667	0.0219667	0.0157	0.016	0.0700333	0.162233	0.0693667	0.0587	593	153	59.3367	46.99	51.0433	790.633	149.25	394.833
SD		12.2549	3.40538	0.199703	0.0200883	0.00361232	0.00210924	0.158751	0.00658652	0.183718	0.0227513	0.0247517	0.0117466	0.00874808	0.00956852	0.227966	0.00559454	0.0149348	0.578143	0.0722826	0.68697	0.193634	0.0171199	0.131132	0.0130214	0.127892	0.0340318	0.172414	0.0074741	0.0462635	0.0389542	0.0450982	0.00530838	0.0266417	0.00837251	0.00893737	0.00370585	0.0248978	0.0445374	0.00787605	0.0185403	130.554	30.8415	19.9072	17.6613	13.8412	125.526	97.195	101.333
[truncated: 140 more columns]

## Sheet: p values
Co vs. pre-TAVR	regression_age	Bonferroni-corrected		Co vs. post-TAVR	regression_age	Bonferroni-corrected		pre-TAVR vs. post-TAVR	paired t-test	Bonferroni-corrected
metabolites	p value	p value		metabolites	p value	p value		metabolites	p value	p value
C0	0.032	1		C0	0.014	1		C0	0.176187	1
C2	0.69	1		C2	0.745	1		C2	0.368592	1
C3	0.473	1		C3	0.24	1		C3	0.494483	1
C3-DC --C4-OH	0.062	1		C3-DC --C4-OH	0.17	1		C3-DC --C4-OH	0.238011	1
C3-OH	0.668	1		C3-OH	0.578	1		C3-OH	0.223339	1
C3-1	0.026	1		C3-1	0.173	1		C3-1	0.0280249	1
C4	0.237	1		C4	0.037	1		C4	0.0952194	1
C4-1	0.675	1		C4-1	0.652	1		C4-1	0.20653	1
C5	0.065	1		C5	0.064	1		C5	0.0337743	1
C5-DC --C6-OH	0.001363	0.1704		C5-DC --C6-OH	0.000208	.0302*		C5-DC --C6-OH	0.294541	1
C5-M-DC	0.156	1		C5-M-DC	0.214	1		C5-M-DC	0.258846	1
C5-OH --C3-DC-M	0.094	1		C5-OH --C3-DC-M	0.008	0.92		C5-OH --C3-DC-M	0.0966371	1
C5-1	0.048	1		C5-1	0.038	1		C5-1	0.145493	1
C5-1-DC	0.56	1		C5-1-DC	0.097	1		C5-1-DC	0.19114	1
C6 --C4-1-DC	0.021382	1		C6 --C4-1-DC	0.121	1		C6 --C4-1-DC	0.199555	1
C6-1	0.212	1		C6-1	0.623	1		C6-1	0.00813791	1
C7-DC	0.007353	0.7647		C7-DC	0.006	0.714		C7-DC	0.424525	1
C8	0.201	1		C8	0.239	1		C8	0.158664	1
C9	0.662	1		C9	0.226	1		C9	0.000624631	0.0994
C10	0.293	1		C10	0.225	1		C10	0.206677	1
C10-1	0.055	1		C10-1	0.045	1		C10-1	0.284934	1
C10-2	0.168	1		C10-2	0.437	1		C10-2	0.00405432	0.5878
C12	0.032	1		C12	0.04	1		C12	0.183673	1
C12-DC	6.33e-07	.0001***		C12-DC	3.4159e-08	.000006012***		C12-DC	0.3856	1
C12-1	6e-06	.0009***		C12-1	3e-06	.0005***		C12-1	0.133606	1
C14	0.007	0.742		C14	0.046	1		C14	0.365157	1
C14-1	0.001178	0.1484		C14-1	0.022	1		C14-1	0.313193	1
C14-1-OH	0.006	0.654		C14-1-OH	0.001	0.14		C14-1-OH	0.160855	1
C14-2	0.000606	0.0782		C14-2	0.026	1		C14-2	0.21106	1
C14-2-OH	0.002	0.244		C14-2-OH	0.305	1		C14-2-OH	0.353832	1
C16	0.038	1		C16	0.022	1		C16	0.32439	1
C16-OH	0.569	1		C16-OH	0.975	1		C16-OH	0.432833	1
C16-1	0.000134	.0189*		C16-1	0.054	1		C16-1	0.0176055	1
C16-1-OH	1.5e-05	.0023**		C16-1-OH	0.004	0.496		C16-1-OH	0.154081	1
C16-2	0.586	1		C16-2	0.909	1		C16-2	0.378988	1
C16-2-OH	0.000439	0.0588		C16-2-OH	0.016	1		C16-2-OH	0.357081	1
C18	0.141	1		C18	0.055	1		C18	0.0630554	1
C18-1	0.029	1		C18-1	0.041	1		C18-1	0.0434463	1
C18-1-OH	1.49e-19	.***		C18-1-OH	8.5296e-23	.***		C18-1-OH	0.45628	1
C18-2	0.729	1		C18-2	0.317	1		C18-2	0.346493	1
Ala	0.503	1		Ala	0.743	1		Ala	0.0140704	1
Arg	2.8e-05	.0041**		Arg	1.1e-05	.0017**		Arg	0.352943	1
Asn	0.132	1		Asn	0.285	1		Asn	0.469666	1
Asp	2.678e-08	.0000047936***		Asp	5.401e-10	.000000098298***		Asp	0.36651	1
Cit	0.052	1		Cit	0.001	0.14		Cit	0.0527781	1
Gln	0.594	1		Gln	0.861	1		Gln	0.280404	1
Glu	0.137	1		Glu	0.816	1		Glu	0.142872	1
Gly	0.831	1		Gly	0.77	1		Gly	0.381062	1
His	0.06	1		His	0.029	1		His	0.346997	1
Ile	0.13	1		Ile	0.065	1		Ile	0.312942	1
Leu	0.009	0.927		Leu	0.008	0.92		Leu	0.0907651	1
Lys	0.001036	0.1316		Lys	0.003	0.384		Lys	0.00262927	0.4027
Met	0.099	1		Met	0.065	1		Met	0.24731	1
Orn	0.541	1		Orn	0.991	1		Orn	0.0115024	1
Phe	8.44e-07	.0001***		Phe	3.8675e-07	.0001***		Phe	0.310949	1
Pro	0.063	1		Pro	0.66	1		Pro	0.00361149	0.5308
Ser	0.002	0.244		Ser	0.004	0.496		Ser	0.0345146	1
Thr	0.737	1		Thr	0.817	1		Thr	0.0387689	1
Trp	0.236	1		Trp	0.637	1		Trp	0.258061	1
Tyr	0.522	1		Tyr	0.38	1		Tyr	0.214379	1
Val	0.013	1		Val	0.001	0.14		Val	0.235967	1
Ac-Orn	0.169	1		Ac-Orn	0.117	1		Ac-Orn	0.0537971	1
ADMA	0.081	1		ADMA	0.048	1		ADMA	0.384513	1
alpha-AAA	3.1337e-12	.0000000005766***		alpha-AAA	5.5953e-10	.00000010127***		alpha-AAA	0.308971	1
c4-OH-Pro	8.9151e-08	.***		c4-OH-Pro	8.9151e-08	.***		c4-OH-Pro	8.9151e-08	.***
Carnosine	0.441	1		Carnosine	8.91e-08	.***		Carnosine	8.9151e-08	.***
Creatinine	0.118	1		Creatinine	0.087	1		Creatinine	0.0638916	1
DOPA	0.218	1		DOPA	0.206	1		DOPA	0.154746	1
Dopamine	8.9151e-08	.***		Dopamine	8.9151e-08	.***		Dopamine	8.9151e-08	.***
Histamine	0.005	0.56		Histamine	0.237	1		Histamine	0.356957	1
Kynurenine	1.6e-05	.0024**		Kynurenine	3e-06	.0005***		Kynurenine	0.00456455	0.6482
Met-SO	0.796	1		Met-SO	0.276	1		Met-SO	3.31228e-05	.0057**
Nitro-Tyr	8.9151e-08	.***		Nitro-Tyr	8.9151e-08	.***		Nitro-Tyr	8.9151e-08	.***
PEA	8.9151e-08	.***		PEA	8.9151e-08	.***		PEA	8.9151e-08	.***
Putrescine	0.000591	0.0768		Putrescine	1.6682e-11	.0000000030695***		Putrescine	0.0818837	1
SDMA	0.017	1		SDMA	0.012	1		SDMA	0.204926	1
Serotonin	5.5e-05	.0081**		Serotonin	1.8e-05	.0028**		Serotonin	0.132552	1
Spermidine	8e-05	.0116*		Spermidine	1.5302e-15	.0000000000002846***		Spermidine	0.234982	1
Spermine	1.4258e-15	.0000000000002666***		Spermine	1.15e-27	.***		Spermine	0.444879	1
t4-OH-Pro	0.498	1		t4-OH-Pro	0.078	1		t4-OH-Pro	0.000275931	.0458*
Taurine	0.000144	.0202*		Taurine	2.2e-05	.0033**		Taurine	0.0518068	1
total DMA	3.2712e-09	.00000059863***		total DMA	3.8321e-09	.00000068595***		total DMA	0.134907	1
lysoPC a C14-0	0.000158	.022*		lysoPC a C14-0	3.6215e-07	.0001***		lysoPC a C14-0	0.00112777	0.1771
lysoPC a C16-0	3.1231e-07	.0001***		lysoPC a C16-0	0.00018	.0263*		lysoPC a C16-0	4.69304e-06	.0009***
lysoPC a C16-1	0.68	1		lysoPC a C16-1	0.336	1		lysoPC a C16-1	0.00071262	0.1127
lysoPC a C17-0	0.000109	.0156*		lysoPC a C17-0	0.022	1		lysoPC a C17-0	5.11144e-05	.0087**
lysoPC a C18-0	2e-06	.0003***		lysoPC a C18-0	0.023	1		lysoPC a C18-0	9.21749e-08	.***
lysoPC a C18-1	0.00044	0.0588		lysoPC a C18-1	0.601	1		lysoPC a C18-1	6.34858e-06	.0011**
lysoPC a C18-2	3e-06	.0005***		lysoPC a C18-2	0.002	0.268		lysoPC a C18-2	1.47645e-05	.0026**
lysoPC a C20-3	0.007	0.742		lysoPC a C20-3	0.245	1		lysoPC a C20-3	0.000334716	0.0549
lysoPC a C20-4	0.015	1		lysoPC a C20-4	0.031	1		lysoPC a C20-4	0.224173	1
lysoPC a C24-0	0.024	1		lysoPC a C24-0	0.057	1		lysoPC a C24-0	0.312147	1
lysoPC a C26-0	0.006	0.654		lysoPC a C26-0	0.003	0.384		lysoPC a C26-0	0.0172056	1
lysoPC a C26-1	0.741	1		lysoPC a C26-1	0.415	1		lysoPC a C26-1	0.274985	1
lysoPC a C28-0	0.17	1		lysoPC a C28-0	0.509	1		lysoPC a C28-0	0.0370321	1
lysoPC a C28-1	8e-06	.0012**		lysoPC a C28-1	1.7e-05	.0026**		lysoPC a C28-1	0.0046425	0.6545
PC aa C24-0	0.076	1		PC aa C24-0	0.004	0.496		PC aa C24-0	0.0581086	1
PC aa C26-0	2.7e-05	.004**		PC aa C26-0	4.9e-05	.0073**		PC aa C26-0	0.0186334	1
PC aa C28-1	0.477	1		PC aa C28-1	0.157	1		PC aa C28-1	0.0125869	1
PC aa C30-0	0.288	1		PC aa C30-0	0.642	1		PC aa C30-0	0.0702842	1
PC aa C30-2	0.778	1		PC aa C30-2	0.637	1		PC aa C30-2	0.0447501	1
PC aa C32-0	0.05	1		PC aa C32-0	0.031	1		PC aa C32-0	0.45092	1
PC aa C32-1	0.671	1		PC aa C32-1	0.82	1		PC aa C32-1	0.489229	1
PC aa C32-2	0.04	1		PC aa C32-2	0.194	1		PC aa C32-2	0.0013955	0.2162
PC aa C32-3	1.0422e-08	.0000018864***		PC aa C32-3	2.6032e-07	.***		PC aa C32-3	0.010619	1
PC aa C34-1	0.666	1		PC aa C34-1	0.682	1		PC aa C34-1	0.0869387	1
PC aa C34-2	1.0407e-14	.0000000000019357***		PC aa C34-2	8.4493e-15	.0000000000015631***		PC aa C34-2	0.0114936	1
PC aa C34-3	4.6513e-07	.0001***		PC aa C34-3	1.4e-05	.0022**		PC aa C34-3	2.28858e-06	.0004***
PC aa C34-4	0.000226	.0307*		PC aa C34-4	0.002	0.268		PC aa C34-4	0.0048429	0.678
PC aa C36-0	3.839e-13	.000000000071022***		PC aa C36-0	2.6098e-09	.00000046976***		PC aa C36-0	1.09445e-05	.0019**
PC aa C36-1	0.000524	0.0686		PC aa C36-1	2.5e-05	.0037**		PC aa C36-1	0.000283594	.0469*
PC aa C36-2	1.4137e-08	.0000025447***		PC aa C36-2	1e-05	.0016**		PC aa C36-2	1.75339e-06	.0004***
PC aa C36-3	4.2638e-08	.0000075896***		PC aa C36-3	7.1589e-07	.0001***		PC aa C36-3	0.000346376	0.0564
PC aa C36-4	3e-06	.0005***		PC aa C36-4	2.1814e-08	.0000038611***		PC aa C36-4	0.249586	1
PC aa C36-5	2.2e-05	.0033**		PC aa C36-5	0.000922	0.13		PC aa C36-5	0.00261467	0.4027
PC aa C36-6	0.005	0.56		PC aa C36-6	0.063	1		PC aa C36-6	0.000348955	0.0565
PC aa C38-0	0.006	0.654		PC aa C38-0	0.107	1		PC aa C38-0	0.00137558	0.2147
PC aa C38-1	1.8518e-07	.***		PC aa C38-1	2e-06	.0003***		PC aa C38-1	0.00603553	0.839
PC aa C38-3	0.577	1		PC aa C38-3	0.05	1		PC aa C38-3	0.000447712	0.0717
PC aa C38-4	0.2	1		PC aa C38-4	0.152	1		PC aa C38-4	0.201944	1
PC aa C38-5	0.066	1		PC aa C38-5	0.187	1		PC aa C38-5	0.00437448	0.6255
PC aa C38-6	0.206	1		PC aa C38-6	0.143	1		PC aa C38-6	0.191915	1
PC aa C40-1	0.013	1		PC aa C40-1	0.005	0.6		PC aa C40-1	0.0449818	1
PC aa C40-2	0.004	0.456		PC aa C40-2	0.021	1		PC aa C40-2	0.00640946	0.8844
PC aa C40-3	4.2083e-07	.0001***		PC aa C40-3	8e-06	.0013**		PC aa C40-3	6.35317e-05	.0108*
PC aa C40-4	0.018	1		PC aa C40-4	0.104	1		PC aa C40-4	0.00304241	0.4563
PC aa C40-5	0.035	1		PC aa C40-5	0.248	1		PC aa C40-5	0.010922	1
PC aa C40-6	0.253	1		PC aa C40-6	0.31	1		PC aa C40-6	0.347176	1
PC aa C42-0	0.31	1		PC aa C42-0	0.059	1		PC aa C42-0	0.0682402	1
PC aa C42-1	0.032	1		PC aa C42-1	0.006	0.714		PC aa C42-1	0.0759407	1
PC aa C42-2	0.842	1		PC aa C42-2	0.985	1		PC aa C42-2	0.0918586	1
PC aa C42-4	6.6e-05	.0096**		PC aa C42-4	0.000461	0.0664		PC aa C42-4	0.0605812	1
PC aa C42-5	6e-06	.0009***		PC aa C42-5	2.1e-05	.0032**		PC aa C42-5	0.0037198	0.5431
PC aa C42-6	0.003	0.345		PC aa C42-6	0.044	1		PC aa C42-6	0.0041976	0.6045
PC ae C30-0	0.504	1		PC ae C30-0	0.806	1		PC ae C30-0	0.0721623	1
PC ae C30-1	0.454	1		PC ae C30-1	0.183	1		PC ae C30-1	0.0193997	1
PC ae C30-2	0.236	1		PC ae C30-2	0.754	1		PC ae C30-2	0.0824189	1
PC ae C32-1	0.000707	0.0905		PC ae C32-1	0.001	0.14		PC ae C32-1	0.241956	1
PC ae C32-2	9.0203e-07	.0001***		PC ae C32-2	1.2e-05	.0019**		PC ae C32-2	0.0431771	1
PC ae C34-0	0.002	0.244		PC ae C34-0	0.013	1		PC ae C34-0	0.30382	1
PC ae C34-1	0.55	1		PC ae C34-1	0.128	1		PC ae C34-1	0.117562	1
PC ae C34-2	9e-06	.0014**		PC ae C34-2	0.02	1		PC ae C34-2	4.58637e-05	.0079**
PC ae C34-3	1e-05	.0015**		PC ae C34-3	0.004	0.496		PC ae C34-3	7.29174e-05	.0122*
PC ae C36-0	5.7018e-08	.***		PC ae C36-0	3e-06	.0005***		PC ae C36-0	0.015795	1
PC ae C36-1	0.027	1		PC ae C36-1	0.163	1		PC ae C36-1	0.039525	1
PC ae C36-2	0.002	0.244		PC ae C36-2	0.007	0.819		PC ae C36-2	0.0066504	0.911
PC ae C36-3	0.000105	.0151*		PC ae C36-3	0.273	1		PC ae C36-3	6.8475e-07	.0002***
PC ae C36-4	0.066	1		PC ae C36-4	0.59	1		PC ae C36-4	0.000440494	0.0708
PC ae C36-5	0.001471	0.1809		PC ae C36-5	0.027	1		PC ae C36-5	0.00312398	0.4655
PC ae C38-0	0.00022	.0301*		PC ae C38-0	0.013	1		PC ae C38-0	3.91894e-05	.0067**
PC ae C38-1	2e-06	.0003***		PC ae C38-1	6e-06	.001**		PC ae C38-1	0.140683	1
PC ae C38-2	0.584	1		PC ae C38-2	0.032	1		PC ae C38-2	0.00328104	0.4856
PC ae C38-3	0.013	1		PC ae C38-3	0.13	1		PC ae C38-3	0.0260955	1
PC ae C38-4	0.24	1		PC ae C38-4	0.3	1		PC ae C38-4	0.0809401	1
PC ae C38-5	0.429	1		PC ae C38-5	0.789	1		PC ae C38-5	0.00265216	0.4031
PC ae C38-6	0.018	1		PC ae C38-6	0.122	1		PC ae C38-6	0.00285113	0.4305
PC ae C40-1	5e-06	.0008***		PC ae C40-1	0.007	0.819		PC ae C40-1	7.47463e-06	.0012**
PC ae C40-2	0.004	0.456		PC ae C40-2	0.002	0.268		PC ae C40-2	0.100464	1
PC ae C40-3	0.271	1		PC ae C40-3	0.731	1		PC ae C40-3	0.061922	1
PC ae C40-4	0.016	1		PC ae C40-4	0.026	1		PC ae C40-4	0.110421	1
PC ae C40-5	0.000473	0.0624		PC ae C40-5	0.000476	0.0681		PC ae C40-5	0.0519924	1
PC ae C40-6	0.002	0.244		PC ae C40-6	0.002	0.268		PC ae C40-6	0.16898	1
PC ae C42-0	0.035	1		PC ae C42-0	0.026	1		PC ae C42-0	0.345673	1
PC ae C42-1	0.002	0.244		PC ae C42-1	0.001	0.14		PC ae C42-1	0.0121582	1
PC ae C42-2	0.017	1		PC ae C42-2	0.268	1		PC ae C42-2	6.19063e-05	.0105*
PC ae C42-3	0.000281	.0379*		PC ae C42-3	0.045	1		PC ae C42-3	9.53333e-06	.0018**
PC ae C42-4	0.002	0.244		PC ae C42-4	0.002	0.268		PC ae C42-4	0.0425898	1
PC ae C42-5	0.005	0.56		PC ae C42-5	0.003	0.384		PC ae C42-5	0.206624	1
PC ae C44-3	0.821	1		PC ae C44-3	0.561	1		PC ae C44-3	0.0802641	1
PC ae C44-4	0.629	1		PC ae C44-4	0.651	1		PC ae C44-4	0.378832	1
PC ae C44-5	0.456	1		PC ae C44-5	0.19	1		PC ae C44-5	0.0912158	1
PC ae C44-6	0.549	1		PC ae C44-6	0.376	1		PC ae C44-6	0.035762	1
SM --OH-- C14-1	2e-05	.003**		SM --OH-- C14-1	3e-06	.0005***		SM --OH-- C14-1	0.395613	1
SM --OH-- C16-1	0.259	1		SM --OH-- C16-1	0.268	1		SM --OH-- C16-1	0.441809	1
SM --OH-- C22-1	0.028	1		SM --OH-- C22-1	0.009	1		SM --OH-- C22-1	0.299998	1
SM --OH-- C22-2	0.014	1		SM --OH-- C22-2	0.002	0.268		SM --OH-- C22-2	0.457556	1
SM --OH-- C24-1	0.025	1		SM --OH-- C24-1	0.001	0.14		SM --OH-- C24-1	0.408691	1
SM C16-0	1e-06	.0002***		SM C16-0	8.692e-08	.***		SM C16-0	0.245516	1
SM C16-1	3.9746e-07	.0001***		SM C16-1	1.3031e-08	.0000023195***		SM C16-1	0.441531	1
SM C18-0	0.276	1		SM C18-0	0.231	1		SM C18-0	0.273268	1
SM C18-1	0.079	1		SM C18-1	0.014	1		SM C18-1	0.153542	1
SM C20-2	7.0661e-09	.000001286***		SM C20-2	3.253e-10	.00000005953***		SM C20-2	0.172745	1
SM C22-3	0.154	1		SM C22-3	0.079	1		SM C22-3	0.233052	1
SM C24-0	0.000188	.0259*		SM C24-0	0.000132	.0194*		SM C24-0	0.143221	1
SM C24-1	0.001449	0.1797		SM C24-1	2e-05	.003**		SM C24-1	0.365101	1
SM C26-0	0.000123	.0175*		SM C26-0	0.000855	0.1214		SM C26-0	0.449121	1
SM C26-1	0.287	1		SM C26-1	0.897	1		SM C26-1	0.0669517	1
H1	0.042	1		H1	0.003	0.384		H1	0.118491	1
		* p < .05, ** p < .01, *** p < .001

## Sheet: Pearson corr. coeff.
Group	parameter	C0	C2	C3	C3-DC --C4-OH	C3-OH	C3-1	C4	C4-1	C5	C5-DC --C6-OH	C5-M-DC	C5-OH --C3-DC-M	C5-1	C5-1-DC	C6 --C4-1-DC	C6-1	C7-DC	C8	C9	C10	C10-1	C10-2	C12	C12-DC	C12-1	C14	C14-1	C14-1-OH	C14-2	C14-2-OH	C16	C16-OH	C16-1	C16-1-OH	C16-2	C16-2-OH	C18	C18-1	C18-1-OH	C18-2	Ala	Arg	Asn	Asp	Cit	Gln	Glu	Gly
pre-TAVR	cholesterol	-0.380566	-0.362532	-0.286354	-0.355803	0.0298912	0.288205	-0.148811	0.0758309	-0.0641685	-0.303982	-0.25056	-0.37396	-0.120467	-0.339891	-0.204042	-0.136202	-0.31448	0.137135	-0.0517813	0.211372	-0.211271	-0.00180493	0.0606984	0.131655	-0.304965	0.0701709	-0.162536	-0.342457	-0.227089	-0.275291	0.00961393	-0.138141	-0.243777	-0.205392	0.137457	-0.139992	0.151728	-0.109429	-0.277157	0.0126632	0.0363348	-0.105624	0.0321055	-0.247805	-0.0968965	-0.0658552	0.0765905	0.186978
pre-TAVR	BNP	-0.0910264	0.146973	-0.204431	0.59441	0.0303379	-0.226845	0.109076	0.135656	-0.117546	0.639234	0.673956	0.238574	0.115893	0.589208	0.574664	0.334024	0.489398	0.198889	0.447216	0.150429	0.348768	0.104962	0.374816	-0.271221	0.547885	0.494176	0.668946	0.65497	0.70795	0.381336	0.45225	0.28888	0.572506	0.591054	0.462913	0.499611	0.51242	0.620912	0.445151	0.34513	-0.173209	0.290432	-0.116936	0.379205	0.412534	0.00106662	-0.0886529	0.126401
pre-TAVR	triglycerides	0.146171	-0.025837	0.286125	-0.0971852	-0.17971	0.0892428	0.225693	0.172267	0.227053	0.0390508	0.0382808	0.129272	0.0392886	-0.0606679	0.135814	-0.196311	0.0383906	0.242547	0.0321938	0.272681	0.128816	0.146746	0.234373	-0.0578421	0.0754463	0.166207	0.0430983	-0.0590134	-0.0392635	0.24327	0.136307	-0.0873974	0.0182602	-0.0557791	0.0789468	0.0337853	-0.0411856	-0.0887195	0.185625	-0.0705783	0.286875	0.154808	0.0718588	0.0639384	-0.0226739	0.0267416	-0.065673	0.00306919
pre-TAVR	CRP	0.136355	0.106924	-0.0279263	0.125932	0.0145204	-0.0405392	0.126179	0.160972	0.210263	0.0809529	0.0348196	0.170477	0.0237611	0.200761	0.257661	-0.0255574	0.237471	0.172132	-0.0834936	0.155743	0.219483	-0.00419872	0.243432	-0.0994385	0.225482	0.12627	0.203076	0.114762	0.144563	0.458443	0.114798	-0.027587	0.295003	0.249551	0.0692535	-0.0961562	-0.0953806	0.141502	0.29107	-0.051279	0.0245717	0.120237	-0.070399	0.117749	-0.0292536	0.0173158	-0.0812794	-0.140603
pre-TAVR	GFR	-0.169322	-0.407547	-0.0647449	-0.466344	-0.268368	0.215562	-0.401323	-0.375446	-0.136376	-0.676984	-0.638011	-0.585871	-0.236478	-0.481239	-0.608438	-0.371345	-0.609332	-0.334161	-0.307	-0.270119	-0.498175	-0.147591	-0.460031	0.327396	-0.647206	-0.507816	-0.613362	-0.634012	-0.615844	-0.325038	-0.511683	-0.218355	-0.597914	-0.487565	-0.408055	-0.315315	-0.278524	-0.47894	-0.457116	-0.167472	0.12626	-0.408497	0.0272306	-0.471713	-0.536991	0.0577451	0.16155	0.0219629
pre-TAVR	creatinine	0.0423895	0.380667	-0.0308667	0.661004	0.0524805	-0.19224	0.330911	0.362299	0.0585002	0.816043	0.875968	0.571052	0.364965	0.644349	0.722459	0.473131	0.606192	0.231545	0.639492	0.179244	0.336377	0.211703	0.464136	-0.0862699	0.56215	0.579335	0.705609	0.72495	0.693491	0.379241	0.493075	0.399682	0.586432	0.43346	0.54243	0.403086	0.419366	0.558629	0.306093	0.340546	-0.190897	0.215495	-0.182846	0.333035	0.476265	-0.022113	-0.0252522	0.00472092
pre-TAVR	ALAT	0.137761	-0.120888	0.0838192	-0.0385151	-0.00852004	0.110989	-0.202064	-0.0754778	-0.175086	-0.207581	-0.143938	-0.124607	0.00275634	-0.23773	-0.264474	-0.0699519	-0.131656	-0.263318	-0.196535	-0.263411	-0.227683	0.0945447	-0.308556	0.0148658	-0.285307	-0.244199	-0.317189	-0.173725	-0.29489	-0.0396204	-0.24667	-0.123907	-0.291151	-0.235003	-0.278559	-0.0281075	-0.217136	-0.2531	-0.0529562	-0.290907	0.412359	-0.0551633	0.168995	-0.0710131	-0.213893	0.178414	0.345669	-0.159756
pre-TAVR	LVEF	0.067644	0.0732384	0.178407	-0.17477	-0.00092829	0.00414348	0.0190308	0.0801973	0.158611	-0.19883	-0.303408	0.0775977	0.0426153	-0.160775	-0.134504	0.0997338	-0.274578	0.0127122	-0.0802254	-0.0087633	-0.0328802	0.192083	-0.106431	0.181989	-0.0577516	-0.173687	-0.233377	-0.382359	-0.227703	-0.0653439	-0.241264	-0.200336	-0.21581	-0.247928	-0.140653	-0.205821	-0.438015	-0.303806	-0.334427	-0.129446	0.043263	-0.015171	0.160177	0.0590404	0.128056	-0.133635	0.382851	0.0370124
pre-TAVR	LVEDD	0.0496532	0.048883	0.0768463	0.226134	0.126468	-0.157068	0.0418656	-0.264945	0.182421	0.257414	0.174729	-0.00014819	-0.1463	0.313704	0.142511	0.0425321	0.266507	0.0294693	0.0690836	0.0219262	0.0750826	-0.188262	0.178049	-0.285693	0.234412	0.24245	0.236519	0.34156	0.241603	0.182306	0.243094	0.0889234	0.28663	0.267677	0.0334074	0.505962	0.119931	0.220307	0.450662	0.0261229	-0.260506	0.265453	-0.311923	0.337973	0.208563	0.00526779	-0.161554	-0.0855518
pre-TAVR	LVDS	-0.111932	-0.320686	0.0621241	-0.259598	-0.241545	-0.109778	-0.0304971	-0.597626	0.277124	-0.259484	-0.185106	-0.271489	-0.214176	0.0914284	-0.376666	-0.377174	-0.168767	-0.28288	0.0462113	-0.194226	-0.424406	-0.663464	-0.0038714	0.0654588	-0.448598	-0.054033	-0.289998	-0.0184878	-0.358359	-0.238948	-0.101497	-0.0832261	-0.321017	-0.0166103	-0.168187	0.191671	0.181442	-0.290995	0.266468	-0.333278	-0.284327	-0.0460279	-0.330019	-0.329544	-0.426492	0.00976273	-0.335428	-0.186495
pre-TAVR	IVSD	0.235596	0.125847	0.219238	-0.0807212	-0.177105	0.0386643	-0.0448022	-0.272634	-0.106284	0.0728952	0.066026	0.134547	-0.00105173	0.0408571	-0.00357728	-0.0451405	-0.083291	-0.134665	0.104609	-0.0884157	-0.0870372	-0.167975	-0.114706	-0.372668	0.081586	0.00618324	-0.0731381	0.131769	-0.0512026	-0.0992361	-0.00392174	0.0223232	-0.111625	0.196487	-0.140563	-0.228296	-0.0367426	-0.00630877	-0.163918	-0.0336561	-0.111813	-0.00350867	-0.0967809	-0.0413483	0.050811	0.202934	-0.0222179	-0.00154351
pre-TAVR	LVPWD	0.164834	0.195665	-0.0686681	-0.000926351	0.0299777	-0.301718	-0.157811	-0.317317	-0.0268431	0.0117573	0.0563594	0.0872034	0.259817	0.0229221	-0.11838	0.174558	-0.0435482	-0.312054	-0.127237	-0.342695	-0.02957	0.299445	-0.418091	0.0751152	0.0231008	-0.182219	-0.205933	0.227988	-0.0222919	-0.217797	-0.105648	0.230303	-0.0154692	-0.002957	-0.297527	-0.168808	-0.346358	0.11078	-0.0999846	0.303184	-0.337257	-0.146172	0.121008	-0.141851	0.103826	0.250005	-0.0648199	-0.0670515
pre-TAVR	LV mass	0.0590172	0.137603	0.0448518	-0.0227689	0.0260657	-0.173704	-0.235891	-0.633525	-0.0741593	-0.0558035	-0.0369864	-0.141944	0.0416643	0.131685	-0.163101	0.0794782	-0.112974	-0.298251	0.194215	-0.278687	-0.109126	-0.137992	-0.311786	-0.019284	-0.0928054	-0.12628	-0.252899	0.310818	-0.108456	-0.133768	0.035191	0.160698	-0.0494148	0.174203	-0.337896	0.0911171	-0.190772	0.0826938	-0.0944785	0.259489	-0.406847	-0.208475	-0.20318	-0.106919	-0.0745285	0.293829	-0.0980542	0.0770999
pre-TAVR	LVMI	0.0374616	0.0489618	-0.00408543	-0.16483	-0.00345037	-0.0817137	-0.311789	-0.699445	-0.196805	-0.0897943	-0.0220228	-0.195411	0.0150461	0.148474	-0.1595	0.0669323	-0.109814	-0.260922	0.258588	-0.230689	-0.0921214	-0.126354	-0.276602	0.0128206	-0.0702342	-0.0358066	-0.215944	0.366131	-0.0976166	-0.26222	0.173652	0.137263	-0.010132	0.22136	-0.333895	0.0832323	-0.163409	0.11067	0.00631628	0.313654	-0.269419	-0.0986769	0.0549619	-0.0150811	-0.0411518	0.405947	-0.109135	0.141624
pre-TAVR	Age	0.377402	0.213453	0.248919	0.230383	0.271277	-0.0996662	0.366191	0.109131	0.115794	0.344998	0.236698	0.329566	-0.109254	0.280827	0.316085	0.0548361	0.434117	0.302964	-0.0292594	0.278976	0.419329	0.00925088	0.406647	-0.652565	0.646879	0.401047	0.438845	0.306197	0.45763	0.27243	0.410868	0.0602763	0.508917	0.534137	0.210921	0.205788	0.248049	0.315837	0.608524	0.00901236	0.0478618	0.636826	0.207577	0.62311	0.465259	0.106861	-0.245714	0.00845815
post-TAVR	cholesterol	-0.0341008	-0.0220697	-0.304157	-0.260217	-0.146811	-0.0349073	-0.230558	-0.108376	0.086816	-0.079474	-0.0490418	-0.0527112	0.0478734	-0.117881	-0.123224	-0.27075	-0.427822	-0.0679034	-0.162508	-0.0564438	-0.142833	-0.247555	-0.0874833	0.0450315	-0.0709377	0.0200609	-0.114147	0.0388943	-0.0619594	0.00926259	0.102343	0.10777	-0.0411048	0.158372	-0.0201193	0.0637074	0.220564	-0.104811	-0.102488	-0.215795	-0.125782	0.442611	-0.161204	0.117644	0.235339	0.222413	-0.0766241	0.130453
post-TAVR	BNP	-0.252291	-0.13375	-0.23931	-0.0691402	0.329996	0.0625704	-0.0313037	0.479346	-0.177354	0.479871	0.753791	0.630433	0.261033	-0.0403671	0.265409	0.493751	0.299871	-0.0430865	0.760056	-0.0659542	0.019345	0.241607	-0.0330992	-0.103351	-0.002228	0.026665	-0.0654277	0.090302	-0.0484054	-0.0615864	-0.0785211	-0.234384	-0.0263915	0.13528	-0.169358	0.102954	-0.00178107	0.0227738	-0.0517619	-0.0362028	0.0295081	0.0429022	-0.0218799	0.0075691	0.308854	-0.034429	-0.0443631	0.334773
post-TAVR	triglycerides	-0.126361	0.0041385	-0.0796872	0.144073	0.121895	0.146798	-0.219924	0.0477077	-0.123238	-0.116267	-0.0994392	-0.110718	-0.0713024	-0.0573988	-0.0632806	0.0115315	0.25347	-0.0564169	-0.0945704	-0.0245991	-0.0339224	0.120704	0.0656212	-0.073848	0.0117364	-0.0104946	-0.00262771	0.0141117	0.038153	0.0582549	-0.0261463	-0.1405	-0.0224305	-0.06403	0.0390831	0.200652	-0.205219	-0.136578	-0.134303	-0.040646	0.481458	0.0166024	-0.027449	0.28405	-0.504175	-0.0781453	0.108291	-0.251465
post-TAVR	CRP	-0.0150116	0.0500467	-0.129475	0.165663	0.282369	0.0331364	-0.170061	0.184603	0.297941	-0.200632	-0.174496	-0.189365	-0.154993	-0.115841	-0.122318	-0.257849	0.200964	-0.0497144	-0.149549	-0.029341	-0.0273092	0.0388256	0.0536914	0.0629285	0.238327	0.0180352	0.177953	0.251363	0.0134614	0.0502535	0.247083	0.0252653	0.0255595	0.0725247	0.00255767	0.136493	0.412713	0.298303	-0.0375011	0.296291	0.0250468	-0.0861018	-0.107266	0.159125	-0.335457	-0.578357	0.55516	-0.0499452
post-TAVR	GFR	-0.247008	-0.408878	-0.208596	-0.186579	-0.31812	-0.321963	-0.366568	-0.32344	-0.0574291	-0.610992	-0.602506	-0.689473	-0.453006	-0.103073	-0.152271	-0.496435	-0.496674	0.00113428	-0.464474	-0.00584106	-0.0927126	-0.137093	-0.0787148	-0.00829599	-0.260308	-0.169936	-0.098104	-0.183507	-0.0751255	0.06971	-0.0474489	0.221753	-0.0494446	-0.376416	-0.0506455	-0.0959651	-0.0650098	-0.169036	0.0859049	-0.137342	-0.312803	0.130684	-0.201783	-0.19409	-0.306693	0.044263	-0.0306244	-0.284285
post-TAVR	creatinine	-0.0839633	-0.0839633	0.0858936	-0.0617809	0.0307255	0.415493	0.210479	0.182974	0.494817	-0.0386882	0.598588	0.864053	0.764128	0.363896	0.007376	0.313353	0.584467	0.473676	-0.00040761	0.866219	-0.00525115	0.0934232	0.215322	0.0829943	-0.0113883	0.139598	0.151851	0.0356325	0.208611	0.0400215	-0.0641462	0.0663678	-0.251245	0.0486568	0.196645	-0.0402387	0.108706	0.0629631	0.19445	-0.153529	0.0958947	0.171713	-0.140865	0.0683278	0.095385	0.285087	-0.0475084	0.0110443
post-TAVR	ALAT	0.0223969	0.0228362	-0.0986832	0.0133718	-0.290655	0.0843195	-0.144773	-0.114497	-0.152469	-0.16336	-0.213871	-0.295735	-0.0570853	0.0231797	0.0579641	0.0312161	-0.0547984	0.132214	-0.325892	0.137301	0.107917	0.254344	0.0370301	0.0254013	-0.178935	-0.0374239	0.166049	-0.278588	0.0839082	-0.171394	-0.101672	0.0884357	0.0520908	-0.237658	0.103812	-0.216796	-0.246269	-0.135579	-0.151865	0.0494034	-0.0642183	-0.202554	-0.101442	-0.280889	-0.257845	-0.0725316	0.296169	-0.171326
post-TAVR	LVEF	-0.0340431	-0.0137734	-0.0494376	-0.0701922	0.0692236	-0.0453956	-0.0426801	-0.0162493	0.0580223	0.0282642	-0.0963988	-0.188272	-0.0523971	0.29949	-0.0636348	-0.123889	-0.19676	0.0319885	-0.0732725	0.0515562	0.0237882	-0.0879326	0.0875359	0.329918	0.321575	0.129728	0.0624539	0.254683	0.0612327	-0.00048754	0.349572	0.0312862	0.143905	0.228808	0.0923371	0.186575	0.243191	0.399707	0.143838	0.223292	0.121491	0.0803408	0.135973	0.352183	-0.132353	0.262861	0.170356	0.329178
post-TAVR	LVEDD	-0.0360215	0.0475846	0.138507	0.0124152	0.217616	-0.109683	-0.0479097	-0.0101338	0.0906172	-0.0677535	0.17919	0.198289	0.114812	-0.253368	-0.0732354	-0.00921425	0.134576	-0.178125	0.256663	-0.172185	-0.113722	-0.139432	-0.0362294	-0.0552958	0.00123842	-0.0655052	-0.117547	0.255226	-0.0979044	-0.105072	0.0608826	0.0471996	-0.282807	-0.0479922	-0.313422	-0.151292	0.14072	-0.0594636	-0.393194	-0.0506096	0.0299423	-0.134881	-0.0258976	-0.116299	0.107053	-0.250432	-0.0334095	-0.0829078
post-TAVR	LVDS	0.193825	0.192622	0.223373	0.0496286	0.11209	-0.00668121	0.238519	0.0776546	0.0440982	0.192759	0.22019	0.350625	0.143558	-0.366291	0.372764	0.244727	0.309591	0.147049	0.258905	0.0758971	0.254251	0.157571	0.171217	-0.266809	-0.0433943	0.0260264	0.0238362	0.00743596	0.127215	-0.0533008	-0.19537	0.0765763	-0.333189	-0.0870179	-0.174868	-0.208923	-0.167854	-0.276706	-0.214354	-0.242464	0.156484	-0.0816598	-0.0078381	-0.198919	0.157742	-0.279426	-0.0986287	-0.160808
post-TAVR	IVSD	0.251739	0.297374	0.128497	0.203399	-0.116288	0.162555	0.0628224	0.191008	0.0559193	0.150253	-0.103064	-0.0592148	-0.107241	0.413711	0.323907	0.234635	0.195253	0.375915	-0.107687	0.398935	0.44739	0.39328	0.398858	-0.272769	0.102865	0.331809	0.439036	-0.0434587	0.439042	0.226673	0.067145	0.290435	0.520415	-0.0936771	0.441524	-0.163699	0.00157513	0.212509	0.358738	0.219226	0.0230523	-0.0149672	0.00614172	-0.06171	-0.0469985	-0.16748	0.217436	-0.121957
post-TAVR	LVPWD	0.248831	0.30487	0.21642	0.240058	-0.212427	0.0324876	-0.0752125	0.0980434	-0.0822957	-0.0145759	-0.0947274	-0.109078	0.0394736	0.111621	-0.0696218	0.0575094	0.315935	-0.0147072	-0.249888	0.00620293	0.0975639	0.0385832	0.0358253	-0.463023	-0.0607812	-0.0244013	0.204232	-0.0399247	0.187949	-0.00324134	-0.179856	0.313071	-0.0392511	-0.232851	0.0637276	-0.426307	-0.0878402	-0.0509215	0.210671	0.122989	0.0263191	-0.231612	0.187794	-0.237653	-0.0924126	-0.286254	0.102933	-0.39998
post-TAVR	LV mass	0.183081	0.255796	0.27568	0.179127	-0.0194925	-0.0102217	-0.0400819	0.0556498	0.0571377	-0.0474716	0.0171955	0.0645064	0.0549194	-0.00323352	0.0105114	0.0465428	0.297711	-0.0172147	-0.00118509	0.00296549	0.0866768	0.0206453	0.0881836	-0.385015	-0.0502009	0.0155213	0.12064	0.0632235	0.123572	-0.00980049	-0.0505533	0.288219	-0.0779529	-0.161071	-0.0690891	-0.396465	0.0119864	-0.0436718	-0.0557307	0.0648	0.0780629	-0.230801	0.0854844	-0.227349	-0.018405	-0.347832	0.0782456	-0.364462
post-TAVR	LVMI	0.112179	0.255869	0.224572	0.160915	0.0918995	0.0815867	-0.0812837	0.154378	-0.0677263	0.111244	0.263913	0.224596	0.122435	0.00480732	0.0539894	0.178589	0.364806	-0.047753	0.229088	-0.0255937	0.0883525	0.0618465	0.105641	-0.364012	0.0350759	0.097995	0.22004	0.236134	0.163566	-0.0323302	0.0430382	0.282786	-0.00890575	-0.0474241	-0.0581701	-0.292294	0.122653	0.127019	-0.0587814	0.138402	0.0739959	-0.154786	0.245127	-0.107105	0.0253352	-0.299743	0.14721	-0.163527
post-TAVR	Age	0.356709	0.18991	0.1988	0.395219	0.218697	0.0270448	0.360419	0.096226	0.194656	0.513324	0.259275	0.283356	0.0203066	0.349535	0.122761	0.270631	0.454758	0.125092	0.0787572	0.125484	0.171846	0.0572499	0.258381	-0.475418	0.582828	0.338674	0.351441	0.529249	0.26877	0.120177	0.343993	0.104985	0.34154	0.55991	0.131135	0.400653	0.375186	0.202465	0.659448	-0.15856	0.218677	0.61189	0.134848	0.652719	0.457688	0.126359	-0.142576	-0.0110809
pre-post	δ cholesterol	0.345517	0.392826	0.254667	0.121324	0.126727	0.315652	0.342342	0.234652	0.144522	0.0158693	-0.152431	-0.0237038	-0.0814273	-0.152279	0.0716711	0.160057	0.121185	0.164397	0.118551	0.234052	0.105461	-0.0444205	0.352054	-0.066008	0.211612	0.396517	0.237215	-0.131231	0.200221	0.114384	0.237194	0.011647	0.174081	-0.106511	0.340654	-0.00056206	0.263122	0.277055	0.217036	0.315041	0.196958	0.0238681	0.192885	-0.00540835	-0.219686	-0.0771096	0.0212752	0.383732
pre-post	δ BNP	-0.100288	0.18644	-0.0963749	0.561579	-0.150119	-0.604996	0.159883	0.0198858	0.0912892	0.358943	0.191843	-0.355695	0.0951175	0.352502	0.0180816	0.116787	0.203685	0.101386	-0.398473	0.102361	0.11773	0.0467776	0.198174	0.0934695	0.361091	0.27852	0.355228	0.51911	0.313874	0.103008	0.184175	0.237575	0.231662	0.415249	0.284946	0.388385	0.0810314	0.423782	0.519019	0.340312	-0.21269	-0.0946793	0.00225139	-0.0936695	0.0186437	-0.191503	0.107495	0.0277719
pre-post	δ triglycerides	-0.619749	-0.420897	-0.462177	-0.456606	0.0067048	0.163887	-0.122799	-0.0910442	-0.227003	-0.11095	-0.29733	-0.149638	-0.503267	-0.151911	-0.0195073	-0.104933	0.00740717	-0.00387997	-0.0281439	0.02098	-0.038081	0.178872	0.100841	0.0687539	-0.156421	-0.0405444	-0.0152527	-0.151588	0.00950795	-0.252384	-0.072581	-0.466418	-0.0393464	-0.304009	-0.0263895	0.0683263	-0.373189	-0.0382208	-0.171338	0.00359162	-0.537227	-0.0961352	-0.340438	0.116055	-0.051939	-0.183637	-0.0816525	-0.124087
pre-post	δ CRP	0.02192	0.00315706	-0.0625073	-0.0984729	0.0763858	0.00826346	-0.00266923	-0.140799	-0.0100938	-0.0156371	0.110448	0.0101663	0.0840545	0.0340534	0.0853574	-0.0861421	0.19864	0.0659805	0.0189933	0.08187	0.113881	-0.0335548	0.175247	0.154755	0.191098	0.105499	0.180693	0.183673	0.0975806	-0.834648	0.198682	-0.255506	0.142783	0.114785	0.00329892	-0.201086	0.0552828	0.0965477	0.11513	0.0407496	0.0426373	0.0776918	0.110584	0.021198	-0.151538	-0.234102	0.179453	0.0268297
pre-post	δ GFR	0.233049	-0.389712	0.255816	-0.15084	-0.0945499	0.224466	0.115208	-0.261767	-0.0258956	-0.0755533	-0.0681917	-0.104831	0.123783	0.141305	-0.0359487	-0.226245	-0.423722	-0.104805	0.19625	-0.146457	-0.181745	-0.117037	-0.247884	0.0588751	-0.287825	-0.293478	-0.402646	-0.348889	-0.383431	-0.208763	-0.234429	-0.267529	-0.328708	-0.189241	-0.301975	-0.226355	-0.00080502	-0.467473	-0.344623	-0.391998	0.0397885	0.0640975	0.109593	-0.0188727	0.372231	0.215037	-0.217855	-0.00483634
pre-post	δ creatinine	0.0282367	0.0628333	-0.0517733	-0.488664	0.42733	-0.0196934	-0.0513982	0.416488	0.0926268	-0.301462	-0.0189915	0.570758	-0.0860999	-0.370398	0.105382	0.200714	0.172177	0.00876966	0.509301	0.0217579	0.0818671	-0.00273495	-0.0110397	-0.10104	-0.117745	-0.157087	-0.168255	-0.187215	-0.161292	-0.063459	-0.14174	-0.290965	-0.151197	0.0530467	-0.182981	-0.146861	-0.146676	-0.0609213	0.0861504	-0.109562	0.206433	-0.181648	-0.0942483	-0.0802519	-0.404375	-0.0415442	0.0637933	0.0882594
pre-post	δ ALAT	-0.0616909	0.0541784	-0.392068	0.106025	0.134165	-0.257047	-0.28331	0.132803	-0.218626	-0.0690372	-0.115602	-0.0461093	-0.126642	-0.178042	-0.268077	0.0330976	0.203604	-0.225022	-0.386501	-0.224285	-0.263609	-0.304372	-0.0503976	-0.113773	0.0500283	-0.0187215	0.178077	0.0547005	-0.0274368	-0.0866286	-0.0556075	-0.0206094	-0.144103	-0.118257	0.0447458	0.0113414	0.115876	0.0150316	-0.0715749	-0.136475	0.0234792	-0.185691	-0.0194672	0.303435	0.00366109	-0.775686	0.563595	-0.140724
pre-post	δ LVEF	-0.109122	-0.299449	0.0437138	-0.251522	-0.00363165	-0.0696179	-0.194368	0.105529	-0.194463	-0.171301	0.0131935	0.210142	0.0514276	-0.115312	-0.214339	-0.1365	-0.294332	-0.239342	-0.00464173	-0.214886	-0.252333	-0.172774	-0.200837	-0.153811	-0.192583	-0.231285	-0.254388	-0.513261	-0.192217	-0.0130326	-0.231082	-0.0413946	-0.182024	-0.112835	-0.217801	0.0314946	-0.0816503	-0.264933	-0.363603	-0.0685619	-0.102373	-0.109949	-0.152295	0.391911	0.269383	0.045103	0.154279	-0.110946
pre-post	δ LVEDD	-0.251531	-0.258446	-0.253558	-0.152722	0.0261105	0.403309	-0.264615	-0.212854	-0.228884	-0.270345	0.0729587	-0.186379	-0.238835	-0.229495	-0.0972911	0.0595151	-0.0192784	-0.129971	0.134168	-0.13568	-0.0951975	-0.167511	-0.142513	0.127392	-0.286766	-0.0906282	-0.111012	0.291818	-0.157423	0.0834573	0.164596	0.0654614	-0.147247	0.136679	-0.296927	-0.0436556	-0.00335243	-0.0341704	-0.0553741	-0.0825933	0.512672	-0.0843967	0.475435	-0.0671113	-0.188167	0.159764	-0.00701673	0.0616254
pre-post	δ LVDS	-0.204567	-0.0398347	-0.174694	-0.125573	-0.223946	0.312354	-0.219321	-0.767301	-0.453813	-0.331595	-0.16999	-0.32634	-0.232107	-0.221181	-0.236419	-0.128407	0.0736977	-0.175023	-0.026409	-0.181658	-0.0939354	-0.316347	-0.0903769	-0.236961	-0.345687	-0.0411988	-0.0646553	0.21835	0.050532	-0.0035615	-0.00716089	-0.0362366	-0.160579	-0.00836414	-0.244094	-0.391058	-0.260856	-0.106459	-0.0326304	-0.22961	0.387487	0.126783	0.272171	-0.562832	-0.281661	0.0620423	-0.494209	-0.15087
pre-post	δ IVSD	0.0229637	0.283341	0.0512745	0.0358556	-0.186102	0.0835734	0.206415	-0.00256773	0.147971	0.240297	-0.290969	0.0342708	-0.182405	0.197662	0.263141	-0.165692	0.120742	0.311307	-0.133349	0.324167	0.324452	0.316728	0.260338	-0.506292	0.25266	0.25236	0.239239	-0.106728	0.295419	0.214522	0.0337363	0.0363356	0.289915	0.142003	0.351783	-0.359099	0.14611	0.211204	-0.192682	0.287864	-0.266117	-0.0817224	-0.304028	-0.0494454	0.0161407	-0.0327625	-0.0909031	0.0139885
pre-post	δ LVPWD	-0.287351	-0.280335	-0.278081	-0.362669	-0.34719	-0.0427156	-0.370048	0.075009	-0.162469	-0.242048	-0.323052	-0.324335	-0.0316541	-0.133997	-0.17611	0.0264703	-0.347849	-0.178597	-0.260967	-0.246385	-0.181677	0.0594316	-0.420088	-0.179542	-0.435351	-0.293533	-0.310065	-0.31314	-0.108127	0.444048	-0.55539	0.459297	-0.278279	-0.250737	-0.2891	0.0223313	-0.163024	-0.272446	-0.0742501	-0.142416	0.00465574	0.112495	-0.0359245	-0.0166519	0.383306	0.0611998	-0.0606388	-0.241502
pre-post	δ LV mass	-0.297308	-0.154782	-0.260833	-0.183757	-0.347755	0.410381	-0.244373	-0.358879	-0.182966	-0.127368	-0.238429	-0.3626	-0.273129	-0.0903124	-0.0151823	-0.0562725	-0.124067	-0.0161328	-0.16937	-0.0518172	-0.00741172	0.069209	-0.192772	-0.246935	-0.327883	-0.045247	-0.0758921	0.120384	0.00231322	0.396827	-0.0704513	0.35248	-0.045381	0.159578	-0.182332	-0.184501	-0.0579263	-0.0416717	-0.20856	0.0259672	0.206775	-0.0318167	0.190154	-0.11537	0.0393972	0.371722	-0.230221	-0.0796606
pre-post	δ LVMI	-0.270358	-0.149664	-0.279085	-0.197032	-0.347329	0.412341	-0.235598	-0.36887	-0.173276	-0.127154	-0.244284	-0.370957	-0.263403	-0.0791876	0.000729024	-0.0426062	-0.09657	0.00376556	-0.147149	-0.0310438	0.0186983	0.0887161	-0.164222	-0.239151	-0.301566	-0.0214079	-0.0483454	0.145528	0.0339666	0.385425	-0.0286382	0.338798	-0.03493	0.134076	-0.159856	-0.204431	-0.0189115	-0.0204035	-0.192584	0.0350732	0.218002	-0.0245433	0.188355	-0.14028	0.0726025	0.342162	-0.242015	-0.0753309
[truncated: 140 more columns]
